# Supplementary material for: Haptic sound-symbolism in young Spanish-speaking children
Source: PLoS One. 2019 Aug 8;14(8):e0220618. doi: 10.1371/journal.pone.0220618 (PMC6687109; doi:10.1371/journal.pone.0220618)
Supplement: S1 File — Contains coded responses regarding target and distractor and preferences for the type of response. All data is presented summarized by child. (ZIP) [file pone.0220618.s001.zip]

Archive with 5 entries (4 files):
- Experiment 1- Accuracy and Texture preference.xlsx
- __MACOSX/
- __MACOSX/._Experiment 1- Accuracy and Texture preference.xlsx
- Experiment 2-Accuracy and Nonword preference.xlsx
- __MACOSX/._Experiment 2-Accuracy and Nonword preference.xlsx
