# Supplementary material for: Haptic sound-symbolism in young Spanish-speaking children
Source: PLoS One. 2019 Aug 8;14(8):e0220618. doi: 10.1371/journal.pone.0220618 (PMC6687109; doi:10.1371/journal.pone.0220618)
Supplement: S1 File — Contains coded responses regarding target and distractor and preferences for the type of response. All data is presented summarized by child. (ZIP) [file pone.0220618.s001.zip › Experiment 1- Accuracy and Texture preference.xlsx]

## Sheet: Hoja1
Participant	Target	Distractor	Smooth	Rough	Age/Months
1	3	1	3	1	46
2	3	1	3	1	48
3	2	2	2	2	47
4	4	0	2	2	45
5	1	3	3	1	54
6	2	2	2	2	45
7	2	2	2	2	50
8	3	1	1	3	48
9	1	3	3	1	51
10	4	0	2	2	46
11	1	3	1	3	52
12	3	1	3	1	45
13	3	1	3	1	42
14	1	3	1	3	52
15	1	3	1	3	48
16	2	2	4	0	46
17	0	4	2	2	45
18	0	4	2	2	52
19	4	0	2	2	51
20	2	2	4	0	54
21	0	4	2	2	42
22	2	2	4	0	47
23	1	3	3	1	48
24	3	1	3	1	42
25	2	2	2	2	46
26	4	0	2	2	51
27	3	1	3	1	54
28	0	4	2	2	44
29	2	2	4	0	47
