# Supplementary material for: Haptic sound-symbolism in young Spanish-speaking children
Source: PLoS One. 2019 Aug 8;14(8):e0220618. doi: 10.1371/journal.pone.0220618 (PMC6687109; doi:10.1371/journal.pone.0220618)
Supplement: S1 File — Contains coded responses regarding target and distractor and preferences for the type of response. All data is presented summarized by child. (ZIP) [file pone.0220618.s001.zip › Experiment 2-Accuracy and Nonword preference.xlsx]

## Sheet: Hoja1
Participant	Target	Distractor	Fricative-free	Fricative-rich	Age/months
1	2	2	2	2	46
2	3	1	3	1	42
3	2	2	1	1	50
4	2	2	2	2	44
5	3	1	1	3	53
6	3	1	1	3	44
7	2	2	2	2	52
8	3	1	3	1	50
9	3	1	1	3	54
10	2	2	2	2	54
11	2	2	1	3	53
12	1	3	2	2	49
13	2	2	2	2	48
14	1	3	1	3	48
15	3	1	1	3	52
16	1	3	3	1	50
17	3	1	2	2	48
18	3	1	3	1	42
19	4	0	3	4	52
20	2	2	2	2	52
21	2	2	3	1	50
22	4	0	2	2	48
23	2	2	2	2	54
24	3	1	1	3	44
25	2	2	0	4	54
26	1	3	2	2	47
27	3	1	1	3	47
28	2	2	2	2	49
29	2	2	2	2	52
30	2	2	2	2	48
